# Supplementary material for: Contrasting seasonal niche separation between rare and abundant taxa conceals the extent of protist diversity
Source: Mol Ecol. 2010 Jul;19(14):2908–15. doi: 10.1111/j.1365-294X.2010.04669.x (PMC2916215; doi:10.1111/j.1365-294X.2010.04669.x)
Supplement: Supplementary file 1 [file mec0019-2908-SD1.xls]

## Sheet: Sheet1
	13	16	19	22	25	28	31	34	37	40	all samples	No. of sequences
1000	144.4	176.9	198.5	162	216.4	211.9	211.7	220.3	182.9	179.9
2000	216.5	264.3	290	242.7	314.5	305.3	304.7	319.1	272.1	268.8
3000	272.7	333.1	360.6	307.4	392.5	376.4	377.1	394.6	341.2	339.9
4000	319.8	391.9	420.2	363	459.5	435.1	439.2	458	399.5	401.1
5000	360.6	444	472.4	412.5	519.1	485.7	494.4	513.6	450.8	455.7	638.5	5000
6000	396.8	491.2	519.2	457.4	572.9	530.2	544.7	563.6	497	505.2
7000	429.3	534.6	561.6	498.5	622.2	569.9	590.9	609.1	539.2	550.8
8000	458.9	574.8	600.4	536.4	667.7	605.9	633.9	651	578.1	593.2
9000	486.1	612.4	636.1	571.7	709.8	638.7	674	690	614.1	632.8
10000	511.2	647.7	669.3	604.7	749	668.7	711.7	726.3	647.6	670	954.6	10000
11000	534.5	680.9	700.1	635.6	785.6	696.4	747.2	760.3	678.9	705.1
12000	556.1	712.4	728.8	664.7	819.9	722	780.8	792.3	708.2	738.4
13000	576.3	742.2	755.7	692.1	852	745.7	812.6	822.5	735.6	770
14000	595.3	770.5	780.8	718.1	882.3	767.8	842.9	851	761.4	800
15000	613	797.6	804.4	742.6	910.8		871.8	878		828.7	1204.6	15000
16000	629.6	823.3	826.6	766	937.7		899.3	903.6		856
17000	645.2	848		788.1	963.1		925.6	927.9		882.2
18000	659.9	871.6		809.2	987.1		950.8	951		907.3
19000	673.7	894.2		829.2	1009.8		974.9	973		931.3
20000		915.9		848.3	1031.4		998	993.9		954.4	1417.8	20000
21000		936.7		866.5	1051.7		1020.1	1013.9		976.6
22000		956.8		883.9			1041.4	1032.8		997.9
23000		976		900.5			1061.9			1018.4
24000		994.6					1081.6			1038.2
25000		1012.5					1100.6			1057.2	1605.9	25000
26000		1029.7					1118.9			1075.6
27000		1046.3					1136.5			1093.3
28000		1062.3								1110.4
29000		1077.8								1126.8
30000		1092.7								1142.7	1775.1	30000
31000		1107.1								1158.1
32000		1121								1172.9
33000		1134.4								1187.3
34000		1147.4								1201.1
35000		1159.9								1214.5	1929.3	35000
36000		1172								1227.4
37000		1183.7								1239.9
38000		1195
39000		1205.9
40000		1216.4									2070.9	40000
41000		1226.6
45000											2201.9	45000
50000											2323.6	50000
55000											2437.1	55000
60000											2543.3	60000
65000											2642.8	65000
70000											2736.3	70000
75000											2824.3	75000
80000											2907.2	80000
85000											2985.3	85000
90000											3058.9	90000
95000											3128.4	95000
100000											3194	100000
105000											3255.8	105000
110000											3314.2	110000
115000											3369.2	115000
120000											3421	120000
125000											3469.9	125000
130000											3515.8	130000
135000											3558.9	135000
140000											3599.4	140000
145000											3637.3	145000
150000											3672.8	150000
155000											3705.9	155000
160000											3736.7	160000
165000											3765.3	165000
170000											3791.8	170000
175000											3816.2	175000
180000											3838.6	180000
185000											3859	185000
190000											3877.6	190000
195000											3894.3	195000
200000											3909.2	200000
205000											3922.5	205000
210000											3934	210000
215000											3943.9	215000
220000											3952.2	220000
225000											3959	225000
230000											3964.2	230000
235000											3967.9	235000
